# Supplementary material for: Complex Ancestries of Lager-Brewing Hybrids Were Shaped by Standing Variation in the Wild Yeast Saccharomyces eubayanus
Source: PLoS Genet. 2016 Jul 6;12(7):e1006155. doi: 10.1371/journal.pgen.1006155 (PMC4934787; doi:10.1371/journal.pgen.1006155)
Supplement: S1 Table — (XLSX) [file pgen.1006155.s002.xlsx]

## Sheet: Strains
Table S1. Strains used in this study. Geographical, ecological, and gene/genome sequence information associated with S. eubayanus strains.															Nucleotide substitution model
															GTR+I	K80	TrN	HKY	HKY+I	HKY	K80+G	HKY+I	HKY+G	TrNef+I	HKY	K80	HKY	Multi-locus		Whole genome sequences
POPULATION	SUBGROUP	Collection ID	Strain ID	Other	Other	Other	Species name	Isolation location	Host	Substrate	Latitude	Longitude	Altitude	ITS	COX2 (Q0250)	CCA1 (YER168C)	FSY1 (LBYG08543)	FUN14 (YAL008W)	GDH1 (YOR375C)	HIS3 (YOR202W)	MET2 (YNL277W)	MLS1 (YNL117W)	PDR10 (YOR328W)	RIP1 (YEL024W)	IntAY (YNL094W-YNL093W)	IntFR (YMR029C-YMR030W)	IntMD (YIR009W-YIR010W)	Supernetwork	Concatenated tree (no PDR10)	Genome or Illumina reads Accession no.	Log2 ratios graphs	SNP Neighbor-Net Phylonetwork	WGS Phylotree	fineSTRUCTURE	PCAdmix	ADMIXTOOLS
Patagonia B-Holarctic	Holarctic	yHAB47	W34/70				S. cerevisiae x S. eubayanus	Germany	Fhroberg - Lager beer	Weinhenstephan	48.42555 N	11.73179 E	NA		EU852811.1	NCBI - Blast	ABPO00000000	ABPO00000000	ABPO00000000	ABPO00000000	ABPO00000000	NCBI - Blast	NCBI - Blast	ABPO00000000	NCBI - Blast	NCBI - Blast	NCBI - Blast	Included	Included	SRP064616	YES	Included	Included	Included	Included	Included
Patagonia B-Holarctic	PB-1	yHCT61	CRUB1576	9-a			S. eubayanus	Nahuel Huapi, Argentina	N. antarctica	Cyttaria harioti	41.36003 S	71.56450 W	814		KF530330	KR871406	KF530372	KF530393	KF530414	KF530436	KF530480	KR871565	KR871593	KF530501	KR871469	KR871496	KR871523	Included	Included	SRP064616		Included	Included	Included	Included	Included
Patagonia B-Holarctic	PB-1	yHCT62	CRUB1593	8-2			S. eubayanus	Nahuel Huapi, Argentina	N. dombeyi	Cyttaria harioti	41.35914 S	71.51458 W	870		KF530331	KR871407	KF530373	KF530394	KF530415	KF530437	KF530481	KR871566	KR871594	KF530502	KR871470	KR871497	KR871524	Included	Included	SRP064616		Included	Included	Included	Included	Included
Patagonia B-Holarctic	PB-1	yHCT63	CRUB1761	CR10-4			S. eubayanus	Lanin, Argentina	N. obliqua	Bark	40.14900 S	71.49942 W	815		KF530332	KR871408	KF530374	KF530395	KF530416	KF530438	KF530482	KR871567	KR871595	KF530503	KR871471	KR871498	KR871525	Included	Included	SRP064616		Included	Included	Included	Included	Included
Patagonia B-Holarctic	PB-2	yHCT70	CRUB1941	B3-2			S. eubayanus	Villa Pehuenia, Argentina	N. obliqua	Bark	38.83522 S	71.26536 W	1340		KF530333	KR871409	KF530375	KF530396	KF530417	KF530439	KF530483	KR871568	KR871596	KF530504	KR871472	KR871499	KR871526	Included	Included	SRP064616		Included	Included	Included	Included	Included
Patagonia A	PA-2	yHCT72	CRUB1943	B4-2			S. eubayanus	Villa Pehuenia, Argentina	N. antarctica	Bark	38.83758 S	71.22919 W	1487		KF530334	KR871410	KF530376	KF530397	KF530418	KF530440	KF530484	KR871569	KR871597	KF530505	KR871473	KR871500	KR871527	Included	Included	SRP064616		Included	Included	Included	Included	Included
Patagonia B-Holarctic	PB-1	yHCT76	FM1318*	CRUB1568	PYCC6148	CBS12357	S. eubayanus	Nahuel Huapi, Argentina	N. antarctica	Cyttaria harioti	41.35689 S	71.51567 W	906		JF786673	KF892466	JF786690	JF786614	KJ412200	JF786623	JF786640	KR871592	KF892413	JF786665	KF892223	KF892264	KF892305	Included	Included	JMCK00000000		Included	Included	Included	Included	Included
Patagonia B-Holarctic	Holarctic	yHCT81	CBS1503	DBVPG6261			S. cerevisiae x S. eubayanus	Carlsberg brewery	Saaz - Lager beer	Carlsberg	56.03522 N	12.454834 E	NA		KF530335		KF530377	KF530398	KF530419	KF530441	KF530485	Local blast WG	Local blast WG	KF530506	Local blast WG	Local blast WG	Local blast WG	Included		SRP064616	YES	Included	Included	Included	Included	Included
Patagonia B-Holarctic	PB-2	yHCT88	CRUB1958	CR10-41			S. eubayanus	Nahuel Huapi, Argentina	N. pumilio	Bark	41.25015 S	71.28339 W	1240		KF530336	KR871411	KF530378	KF530399	KF530420	KF530442	KF530486	KR871570	KR871598	KF530507	KR871474	KR871501	KR871528	Included	Included	SRP064616		Included	Included	Included	Included	Included
Patagonia A	PA-2	yHCT90	CRUB1960	CR10-51			S. eubayanus	Nahuel Huapi, Argentina	N. antarctica	Bark	41.24078 S	71.18703 W	990		KF530337	KR871412	KF530379	KF530400	KF530421	KF530443	KF530487	KR871571	KR871599	KF530508	KR871475	KR871502	KR871529	Included	Included	SRP064616		Included	Included	Included	Included	Included
Patagonia B-Holarctic	PB-2	yHCT91	CRUB1961	CR10-B1			S. eubayanus	Nahuel Huapi, Argentina	N. dombeyi	Cyttaria harioti	41.13165 S	71.32996 W	782		KF530338	KR871413	KF530380	KF530401	KF530422	KF530444	KF530488	KR871572	KR871600	KF530509	KR871476	KR871503	KR871530	Included	Included	SRP064616		Included	Included	Included	Included	Included
Patagonia B-Holarctic	PB-1	yHCT92	CRUB1962	CR10-D1			S. eubayanus	Nahuel Huapi, Argentina	N. antarctica	Cyttaria harioti	41.35059 S	71.60139 W	815		KF530339	KR871414	KF530381	KF530402	KF530423	KF530445	KF530489	KR871573	KR871613	KF530510	KR871477	KR871504	KR871531	Included	Included	SRP064616		Included	Included	Included	Included	Included
Patagonia B-Holarctic	PB-1	yHCT94	CRUB1964	CR20-30b			S. eubayanus	Nahuel Huapi, Argentina	N. antarctica	Bark	41.38943 S	71.49593 W	843		KF530340	KR871415	KF530382	KF530403	KF530424	KF530446	KF530490	KR871574	KR871614	KF530511	KR871478	KR871505	KR871532	Included	Included	SRP064616		Included	Included	Included	Included	Included
Patagonia A	PA-1	yHCT96	CRUB1966	CR30-36			S. eubayanus	Nahuel Huapi, Argentina	N. antarctica	Bark	41.11494 S	71.44260 W	812		Petite	KR871416	KF530383	KF530404	KF530425	KF530447	KF530491	KR871575	KR871601	KF530512	KR871479	KR871506	KR871533	Included	Included	SRP064616		Included	Included	Included	Included	Included
Patagonia A	PA-2	yHCT99	CRUB1969	CR30-51			S. eubayanus	Nahuel Huapi, Argentina	N. antarctica	Bark	41.24078 S	71.18703 W	990		KF530341	KR871417	KF530384	KF530405	KF530426	KF530448	KF530492	KR871576	KR871602	KF530513	KR871480	KR871507	KR871534	Included	Included	SRP064616		Included	Included	Included	Included	Included
Patagonia A	PA-1	yHCT101	CRUB1971	ExCR10-7b			S. eubayanus	Nahuel Huapi, Argentina	Nothofagus spp.	Exudate	41.11494 S	71.40160 W	816		KF530342	KR871418	KF530385	KF530406	KF530427	KF530449	KF530493	KR871577	KR871603	KF530514	KR871481	KR871508	KR871535	Included	Included	SRP064616		Included	Included	Included	Included	Included
Patagonia A	PA-1	yHCT104	CRUB1974	ÑS10-4			S. eubayanus	Nahuel Huapi, Argentina	N. antarctica	Soil	41.24078 S	71.18703 W	990		KF530343	KR871419	KF530386	KF530407	KF530428	KF530450	KF530494	KR871578	KR871604	KF530515	KR871482	KR871509	KR871536	Included	Included	SRP064616		Included	Included	Included	Included	Included
Patagonia B-Holarctic	PB-1	yHCT105	CRUB1975	PS10-2			S. eubayanus	Nahuel Huapi, Argentina	N. pumilio	Soil	40.71897 S	71.93669 W	1260		KF530344	KR871420	KF530387	KF530408	KF530429	KF530451	KF530495	KR871579	KR871605	KF530516	KR871483	KR871510	KR871537	Included	Included	SRP064616		Included	Included	Included	Included	Included
Patagonia B-Holarctic	PB-2	yHCT107	CRUB1977	S1-1			S. eubayanus	Villa Pehuenia, Argentina	N. pumilio	Soil	38.83064 S	71.26536 W	1310		KF530345	KR871421	KF530388	KF530409	KF530430	KF530452	KF530496	KR871580	KR871606	KF530517	KR871484	KR871511	KR871538	Included	Included	SRP064616		Included	Included	Included	Included	Included
Patagonia A	PA-2	yHCT114	CRUB1980	S2-1			S. eubayanus	Villa Pehuenia, Argentina	N. obliqua	Soil	38.83522 S	71.26536 W	1340		KF530346	KR871422	KF530389	KF530410	KF530431	KF530453	KF530497	KR871581	KR871607	KF530518	KR871485	KR871512	KR871539	Included	Included	SRP064616		Included	Included	Included	Included	Included
	Admixed	yHKS210					S. eubayanus	Sheboygan, WI, USA	Fagus grandifolia	Bark	43.69611 N	87.71778 W	187		KF530347	KR871427	KF530390	KF530411	KF530432	KF530454	KF530498	KR871582	KR871615	KF530519	KR871490	KR871517	KR871544	Included		SRP064616	YES	Included		Included	Included	Included
	Admixed	yHKS211					S. eubayanus	Sheboygan, WI, USA	Fagus grandifolia	Bark	43.69611 N	87.71778 W	187		KF530348	KR871428	KF530391	KF530412	KF530433	KF530455	KF530499	KR871583	KR871616	KF530520	KR871491	KR871518	KR871545	Included		SRP064616	YES	Included		Included	Included	Included
	Admixed	yHKS212					S. eubayanus	Sheboygan, WI, USA	Acer saccharum	Bark	43.69611 N	87.71778 W	187		KF530349	KR871429	KF530392	KF530413	KF530434	KF530456	KF530500	KR871584	KR871617	KF530521	KR871492	KR871519	KR871546	Included		SRP064616	YES	Included		Included	Included	Included
Holarctic-EU		yHSSS101	CBS7001				S. uvarum	Ávila, Spain	NA	Mesophylax adopersus	40.65612 N	4.66769 W	NA		KF530350	SGD	PORF3043	PORF325	KF530435	PORF23664	PORF6152 PORF19897	SSS Blast	SSS Blast	PORF6152	SSS Blast	SGD	SSS Blast	Included	Included	SSS		Included	Included			Included
Patagonia B-Holarctic	Holarctic	FM1199	NBRC1948	CECT11185			S. eubayanus x S. uvarum	Europe	NA	brewing contaminant	48.45835 N	8.23241 E	NA		EF639726						JF786641			JF786666				Included
Patagonia B-Holarctic	Holarctic	FM1201	CBS380	CLIB181	CECT11035		S. eubayanus x S. uvarum	Europe	NA	turbid beer	48.45835 N	8.23241 E	NA		AF442211	KF892467			AJ627639	JF786624	AJ627635	KF892375	KF892416	JF786661	KF892253	KF892294	KF892335	Included
Patagonia B-Holarctic	Holarctic		CBS1546				S. eubayanus x S. uvarum	Rotterdam, Netherlands	NA	beer	52.10651 N	5.52245 E	NA		JN676802						JF786642			JF786663				Included
Patagonia B-Holarctic	Holarctic		CBS1538	CECT1940	NRRLY-1551		S. eubayanus x S. uvarum	Carlsberg brewery	NA	beer			NA		AF442212		KF892098	KF892137	KF892148	KF892212		KF892347	KF892415	KF892454	KF892225	KF892266	KF892307	Included
Patagonia B-Holarctic	Holarctic	yHCT82	CBS1513	DBVPG6033			S. cerevisiae x S. eubayanus	Carlsberg brewery	Saaz - Lager beer	beer			NA		AY130326	NCBI - Blast	NCBI - Blast	KF892136	NCBI - Blast	KF892211	Local blast WG	NCBI - Blast	KF892414	KF892455	KF892224	KF892265	KF892306	Included	Included
Patagonia B-Holarctic	Holarctic		CCY48-91				S. cerevisiae x S. eubayanus		NA	Lager Brewing			NA			NCBI - Blast	NCBI - Blast	NCBI - Blast	NCBI - Blast	NCBI - Blast	NCBI - Blast	NCBI - Blast	NCBI - Blast	NCBI - Blast	NCBI - Blast	NCBI - Blast	NCBI - Blast	Included	Included
West China		LLFM12.6					S. eubayanus	Lulang, Tibet, China		Rotten wood	29.613431 N	94.69839 E	3450			KF892468	KF892072	KF892109	KF892149	KF892185	KF892505	KF892349	KF892387	KF892427	KF892226	KF892267	KF892308	Included	Included
West China		LLFM12L.4					S. eubayanus	Lulang, Tibet, China		Rotten wood	29.613431 N	94.69839 E	3450			KF892469	KF892073	KF892110	KF892150	KF892186	KF892506	KF892350	KF892388	KF892428	KF892228	KF892268	KF892309	Included	Included
West China		LLFM13L.1					S. eubayanus	Lulang, Tibet, China		Rotten wood	29.613431 N	94.69839 E	3450			KF892470	KF892074	KF892111	KF892151	KF892187	KF892507	KF892351	KF892389	KF892429	KF892228	KF892269	KF892310	Included	Included
West China		LLFM15L.2					S. eubayanus	Lulang, Tibet, China		Rotten wood	29.613431 N	94.69839 E	3450			KF892471	KF892075	KF892112	KF892152	KF892188	KF892508	KF892352	KF892390	KF892430	KF892229	KF892270	KF892311	Included	Included
West China		LLFM17L.1					S. eubayanus	Lulang, Tibet, China		Rotten wood	29.613431 N	94.69839 E	3450			KF892472	KF892076	KF892113	KF892153	KF892189	KF892509	KF892353	KF892391	KF892431	KF892230	KF892271	KF892312	Included	Included
West China		LLSP10.5					S. eubayanus	Lulang, Tibet, China	Quercus aquifolioides	bark	29.613431 N	94.69839 E	3450			KF892473	KF892077	KF892114	KF892154	KF892190	KF892510	KF892354	KF892392	KF892432	KF892231	KF892272	KF892313	Included	Included
West China		LLSP6L.2					S. eubayanus	Lulang, Tibet, China	Quercus aquifolioides	bark	29.613431 N	94.69839 E	3450			KF892474	KF892078	KF892115	KF892155	KF892191	KF892511	KF892355	KF892393	KF892433	KF892232	KF892273	KF892314	Included	Included
West China		LZSP1L.4					S. eubayanus	Nyingchi, Tibet, China	Quercus aquifolioides	bark	29.64913 N	94.36149 E	3096			KF892475	KF892079	KF892116	KF892156	KF892192	KF892512	KF892356	KF892394	KF892434	KF892233	KF892274	KF892315	Included	Included
West China		LZSP3L.1					S. eubayanus	Nyingchi, Tibet, China			29.64913 N	94.36149 E	3096			KF892476	KF892080	KF892117	KF892157	KF892193	KF892513	KF892357	KF892395	KF892435	KF892234	KF892275	KF892316	Included	Included
West China		MKSP5L.1					S. eubayanus	Barkam, Sichuan, China	Quercus aquifolioides	bark	31.90581 N	102.20650 E	2921			KF892477	KF892081	KF892118	KF892158	KF892194	KF892514	KF892358	KF892396	KF892436	KF892239	KF892276	KF892317	Included	Included
West China		RTSP5L.1					S. eubayanus	Zamtang, Sichuan, China	Quercus aquifolioides	bark	32.26579 N	100.97852 E	3024			KF892478	KF892082	KF892119	KF892159	KF892195	KF892515	KF892359	KF892398	KF892437	KF892240	KF892277	KF892318	Included	Included
West China		RTSP8L.2					S. eubayanus	Zamtang, Sichuan, China	Quercus aquifolioides	bark	32.26579 N	100.97852 E	3024			KF892479	KF892083	KF892120	KF892160	KF892196	KF892516	KF892360	KF892397	KF892438	KF892241	KF892278	KF892319	Included	Included
West China		HZZt21L.4					S. eubayanus	Houzhenzi, Qinling, Shaanxi, China	Quercus cocciferoides	bark	34.26547 N	108.95424 E	1973			KF892480	KF892084	KF892121	KF892161	KF892197	KF892517	KF892361	KF892399	KF892439	KF892235	KF892279	KF892320	Included	Included
West China		HZZt27L.2					S. eubayanus	Houzhenzi, Qinling, Shaanxi, China	Quercus myrsinifolia	bark	34.26547 N	108.95424 E	1973			KF892481	KF892085	KF892122	KF892162	KF892198	KF892518	KF892362	KF892400	KF892440	KF892236	KF892280	KF892321	Included	Included
West China		TTH25L.1					S. eubayanus	Tongtianhe, Qinling, Shaanxi, China	Quercus myrsinifolia	bark	34.26547 N	108.95424 E	1964			KF892482	KF892086	KF892123	KF892163	KF892199	KF892519	KF892363	KF892401	KF892441	KF892237	KF892281	KF892322	Included	Included
West China		TTH27L.1					S. eubayanus	Tongtianhe, Qinling, Shaanxi, China	Quercus myrsinifolia	bark	34.26547 N	108.95424 E	1964			KF892483	KF892087	KF892124	KF892164	KF892200	KF892520	KF892364	KF892402	KF892442	KF892238	KF892282	KF892323	Included	Included
Patagonia B-Holarctic	Holarctic	CDSP2L.7					S. eubayanus	Qamdo, Tibet, China	Rosa spp.	bark	31.14096 N	97.17202 E	3512			KF892463	KF892069	KF892106	KF892145	KF892182	KF892502	KF892343	KF892410	KF892424	KF892220	KF892261	KF892302	Included	Included
Patagonia B-Holarctic	Holarctic	CDSP4.1					S. eubayanus	Qamdo, Tibet, China	Rosa spp.	bark	31.14096 N	97.17202 E	3512			KF892464	KF892070	KF892107	KF892146	KF892183	KF892503	KF892344	KF892411	KF892425	KF892221	KF892262	KF892303	Included	Included
Patagonia B-Holarctic	Holarctic	CDFM21L.1					S. eubayanus	Qamdo, Tibet, China		Rotten wood	31.14096 N	97.17202 E	3728		Blast & de novo (KR871440)	KF892462	KF892068	KF892105	KF892144	KF892181	KF892501	KF892342	KF892409	KF892423	KF892219	KF892260	KF892301	Included	Included	SRR1507225		Included	Included	Included	Included	Included
Patagonia B-Holarctic	Holarctic	JCSP5L.1					S. eubayanus	Gyaca, Tibet, China	Juglans cathayensis	bark	29.14029 N	92.59399 E	3399			KF892465	KF892071	KF892108	KF892147	KF892184	KF892504	KF892345	KF892412	KF892426	KF892222	KF892263	KF892304	Included	Included
Patagonia B-Holarctic	Holarctic	BMSP3.10					S. eubayanus	Banma, Qinghai, China	Salix hypoleuca	bark	32.93272 N	100.73714 E	3516			KF892460	KF892066	KF892103	KF892142	KF892179	KF892499	KF892340	KF892407	KF892421	KF892217	KF892258	KF892299	Included	Included
Patagonia B-Holarctic	Holarctic	BMFM6L.1					S. eubayanus	Banma, Qinghai, China		Rotten wood	32.93272 N	100.73714 E	3516			KF892459	KF892065	KF892102	KF892141	KF892178	KF892498	KF892339	KF892406	KF892420	KF892216	KF892257	KF892298	Included	Included
Patagonia B-Holarctic	Holarctic	BMFM11L.1					S. eubayanus	Banma, Qinghai, China		Rotten wood	32.93272 N	100.73714 E	3516			KF892457	KF892063	KF892100	KF892139	KF892176	KF892496	KF892337	KF892404	KF892418	KF892214	KF892255	KF892296	Included	Included
Patagonia B-Holarctic	Holarctic	BMFM13L.1					S. eubayanus	Banma, Qinghai, China		Rotten wood	32.93272 N	100.73714 E	3516			KF892458	KF892064	KF892101	KF892140	KF892177	KF892497	KF892338	KF892405	KF892419	KF892215	KF892256	KF892297	Included	Included
Patagonia B-Holarctic	Holarctic	ABFM5L.1					S. eubayanus	Ngawa, Sichuan, China		Rotten wood	31.89941 N	102.22465 E	3457			KF892456	KF892062	KF892099	KF892138	KF892175	KF892495	KF892336	KF892403	KF892417	KF892213	KF892254	KF892295	Included	Included
Patagonia B-Holarctic	Holarctic	MKSP7.1					S. eubayanus	Barkam, Sichuan, China	Quercus aquifolioides	bark	31.90581 N	102.2065 E	2921			KF892461	KF892067	KF892104	KF892143	KF892180	KF892500	KF892341	KF892408	KF892422	KF892218	KF892259	KF892300	Included	Included
Patagonia B-Holarctic	PB-1	yHKS509					S. eubayanus	Monroe, WA, USA	Cedrus spp.	bark	47.85538 N	121.97096 W	NA	KR871552	KR871437	KR871430	KR871443	KR871452	KR871459	KR871466	KR871561	KR871589	KR871608	KR871624	KR871493	KR871520	KR871547	Included	Included	SRP064616		Included	Included	Included	Included	Included
	Admixed	yHDPN421	LL2013-218				S. eubayanus	Oak Point Provincial Park, New-Brunswick, Canada	Quercus rubra	bark	45.51666 N	66.01666 W	NA	KR871553	KR871433	KR871423	KR871441	KR871448	KR871455	KR871462	KR871557	KR871585	KR871609	KR871620	KR871486	KR871513	KR871540	Included		SRP064616	YES	Included		Included	Included	Included
	Admixed	yHDPN422	LL2013-219				S. eubayanus	Oak Point Provincial Park, New-Brunswick, Canada	Quercus rubra	bark	45.51666 N	66.01666 W	NA	KR871554	KR871434	KR871424	KR871442	KR871449	KR871456	KR871463	KR871558	KR871586	KR871610	KR871621	KR871487	KR871514	KR871541	Included		SRP064616	YES	Included		Included	Included	Included
	Admixed	yHDPN423	LL2013-220				S. eubayanus	Oak Point Provincial Park, New-Brunswick, Canada	Quercus rubra	bark	45.51666 N	66.01666 W	NA	KR871555	KR871435	KR871425	KR871444	KR871450	KR871457	KR871464	KR871559	KR871587	KR871611	KR871622	KR871488	KR871515	KR871542	Included		SRP064616	YES	Included		Included	Included	Included
	Admixed	yHDPN424	LL2013-221				S. eubayanus	Oak Point Provincial Park, New-Brunswick, Canada	Quercus rubra	bark	45.51666 N	66.01666 W	NA	KR871556	KR871436	KR871426	KR871445	KR871451	KR871458	KR871465	KR871560	KR871588	KR871612	KR871623	KR871489	KR871516	KR871543	Included		SRP064616	YES	Included		Included	Included	Included
Patagonia B-Holarctic	Holarctic	yHRVM107					S. eubayanus	Durham, NC, USA	Pinus taeda	bark	35.99403 N	78.89862 W	NA	KR871550	KR871438	KR871432	KR871446	KR871453	KR871460	KR871467	yHRVM107	KR871590	KR871618	KR871625	KR871494	KR871521	KR871548	Included	Included	SRP064616		Included	Included	Included	Included	Included
Patagonia B-Holarctic	Holarctic	yHRVM108					S. eubayanus	Durham, NC, USA	Pinus taeda	soil	35.99403 N	78.89862 W	NA	KR871551	KR871439	KR871431	KR871447	KR871454	KR871461	KR871468	yHRVM108	KR871591	KR871619	KR871626	KR871495	KR871522	KR871549	Included	Included	SRP064616		Included	Included	Included	Included	Included
Patagonia B-Holarctic	PB-1	P1C1					S. eubayanus	Kaimanawa Forest Park, New Zealand		soil	39.09678 S	175.95856 E	NA		Local blast WG	Local blast WG	Local blast WG	Local blast WG	Local blast WG	Local blast WG	Local blast WG	Local blast WG	Local blast WG	Local blast WG	Local blast WG	Local blast WG	Local blast WG	Included	Included	SRR1594136		Included	Included	Included	Included	Included
Local blast WG: Blast search in our own database using Whole Genome assemblies
*FM1318 is a diploid generated by the self-mating of a monosporic derivative of the type strain, CRUB1568
