# Supplementary material for: Complex Ancestries of Lager-Brewing Hybrids Were Shaped by Standing Variation in the Wild Yeast Saccharomyces eubayanus
Source: PLoS Genet. 2016 Jul 6;12(7):e1006155. doi: 10.1371/journal.pgen.1006155 (PMC4934787; doi:10.1371/journal.pgen.1006155)
Supplement: S3 Table — (XLSX) [file pgen.1006155.s004.xlsx]

## Sheet: f3 statistics
Table S3. Admixtools tests. f3-statistic
Source 1 (A)	Source 2 (B)	Target (C)	f3 mean	std. err	Z	SNPs
PA1	PB1	Admix	0.727906	0.030861	23.587	5730
PA1	PB2	Admix	0.818455	0.034093	24.006	5389
PA2	PB1	Admix	0.373683	0.026555	14.072	5555
PA2	PB2	Admix	0.481236	0.032912	14.622	5338
PB1	Tibet	Lager	5.87755	0.692459	8.488	784
PB2	Tibet	Lager	5.836	0.686952	8.495	779
PB1	NC	Lager	8.20289	0.969274	8.463	1030
PB2	NC	Lager	8.20319	0.96963	8.46	1028
Tibet	NC	Lager	4.34406	0.494334	8.788	613
If C is significantly admixed (Z-score < 3), then f3 (C ; A, B) has a negative mean. Then A and B contributed to the genome of the admixed strain. If f3 is positive, it does not mean strains are not admixed. f3-statistic is influence by population specific drift [1].
PA: Patagonia A PB: Patagonia B NC: North Carolina Admix: admixture strains (Wisconsin and New Brunswick)
[1] Patterson, N.J., Moorjani, P., Luo, Y., Mallick, S., Rohland, N., Zhan, Y., Genschoreck, T., Webster, T. and Reich, D. (2012) Ancient admixture in Human history. Genetics 192: 1065-1093

## Sheet: D statistics
Table S3. Admixtools tests. D-statistic test
Pop1 (W)	Pop2(X)	Pop3(Y)	Pop4(Z)	D-stat	Z	BABA	ABBA	#_of_SNPs_that_all_populations_have_data	Interpretation
PA1	PA2	Admix	PB1	-0.7351	-30.895	76	494	82306	Gene flow between PA2 and admixture strains
PA1	PA2	Admix	PB2	-0.6996	-26.182	86	483	82306
PB1	PB2	Admix	PA1	0.2501	6.973	268	161	82311
PB1	PB2	Admix	PA2	0.3275	10.054	259	131	82318	Gene flow between PB1 and admixture strains
Tibet	NC	Lager	PA1	0.4212	6.339	435	178	82271
Tibet	NC	Lager	PA2	0.4104	6.043	428	180	82278
Tibet	NC	Lager	PB1	0.4251	6.29	421	171	82285
Tibet	NC	Lager	PB2	0.4358	6.512	422	167	82285
PA1	NC	Lager	Tibet	-0.9075	-20.818	9	178	82271
PA2	NC	Lager	Tibet	-0.9102	-20.932	8	180	82278
PB1	NC	Lager	Tibet	-0.9356	-22.064	6	171	82285	Gene flow between NC and Lager
PB2	NC	Lager	Tibet	-0.9321	-21.498	6	167	82285
PA1	Tibet	Lager	NC	-0.9613	-51.226	9	435	82271
PA2	Tibet	Lager	NC	-0.9614	-50.274	8	428	82278
PB1	Tibet	Lager	NC	-0.9735	-54.756	6	421	82285	Gene flow between Tibet and Lager
PB2	Tibet	Lager	NC	-0.9728	-54.731	6	422	82285
D-statistic reports the direction of gene flow: For any 4 populations (W, X, Y, Z) the computation of the D-statistics is: num = P(BABA)-P(ABBA) = (w - x)(y - z ) den = P(BABA)+P(ABBA) = (w + x - 2wx)(y + z - 2yz ) D = num/ den The output of the test is as follows: If the Z-score is positive, then the gene flow occured either between W and Y or X and Z If the Z-score is negative, then the gene fl…
PA: Patagonia A PB: Patagonia B NC: North Carolina Admix: admixture strains (Wisconsin and New Brunswick)
[1] Patterson, N.J., Moorjani, P., Luo, Y., Mallick, S., Rohland, N., Zhan, Y., Genschoreck, T., Webster, T. and Reich, D. (2012) Ancient admixture in Human history. Genetics 192: 1065-1093

## Sheet: f4 ratio
Table S3. Admixtools tests. f4-statistic
Pop1 (A)	Pop2 (O)	Pop3 (X)	Pop4 (C)	:	Pop1 (A)	Pop2(O)	Pop5(B)	Pop4 (C)	alpha	std.err	Z (null=0)	Interpretation
PB1	PA1	Lager	NC		PB1	PA1	Tibet	NC	-0.635656	2.16564	-0.294
PB2	PA1	Lager	NC		PB2	PA1	Tibet	NC	1021.23	259.187	3.94
PB1	PA2	Lager	NC		PB1	PA2	Tibet	NC	39.0736	35.4189	1.103
PB2	PA2	Lager	NC		PB2	PA2	Tibet	NC	3.08144	3.01672	1.021
PB1	PA1	Lager	Tibet		PB1	PA1	NC	Tibet	1.63566	2.16564	0.755
PB2	PA1	Lager	Tibet		PB2	PA1	NC	Tibet	-1020.23	259.187	-3.936
PB1	PA2	Lager	Tibet		PB1	PA2	NC	Tibet	-38.0736	35.4189	-1.075
PB2	PA2	Lager	Tibet		PB2	PA2	NC	Tibet	-2.08144	3.01672	-0.69
PB1	Suva	Lager	NC		PB1	Suva	Tibet	NC	-13.3758	20.289	-0.659
PB2	Suva	Lager	NC		PB2	Suva	Tibet	NC	-9.39692	16.0677	-0.585
PB1	Suva	Lager	Tibet		PB1	Suva	NC	Tibet	14.3758	20.289	0.709
PB2	Suva	Lager	Tibet		PB2	Suva	NC	Tibet	10.3969	16.0677	0.647
PB1	Suva	Lager	Tibet		PB1	Suva	NC	Tibet	14.3758	20.289	0.709
PB2	Suva	Lager	Tibet		PB2	Suva	NC	Tibet	10.3969	16.0677	0.647
PA1	Suva	Lager	NC		PA1	Suva	Tibet	NC	-2.9414	4.13155	-0.712
PA2	Suva	Lager	NC		PA2	Suva	Tibet	NC	2.80766	5.66608	0.496
PA2	Suva	Admix	PB1		PA2	Suva	PA1	PB1	0.512652	0.025941	19.762
PA2	Suva	Admix	PA1		PA2	Suva	PB1	PA1	0.487348	0.025941	18.787
PB2	Suva	Admix	PB1		PB2	Suva	PA1	PB1	0.433852	0.020487	21.177
PB2	Suva	Admix	PA1		PB2	Suva	PB1	PA1	0.566148	0.020487	27.635
PA2	Suva	Admix	PB2		PA2	Suva	PA1	PB2	0.504149	0.026566	18.977
PB1	Suva	Admix	PA1		PB1	Suva	PB2	PA1	0.605184	0.0214	28.28
PA1	Suva	Admix	PB1		PA1	Suva	PA2	PB1	0.371248	0.02103	17.653
PB2	Suva	Admix	PA2		PB2	Suva	PB1	PA2	0.579193	0.019184	30.192	58% of the genome is contributed by PB-1 and 42% by PA-2. This result was according to our PCAdmix report.
f4-statistic infers the contribution proportion of an admixture event, even without access to accurate surrogates for the ancestral populations. For any 5 populations that are related to each other, then we can compute the admixture proportion alpha as : alpha = f4(A,O; X,C)/ f4(A,O; B, C) = -alpha*g/-g The most significant Z-score (extreme value deviating from 3) was selected to interpret the da…
PA: Patagonia A PB: Patagonia B NC: North Carolina Admix: admixture strains (Wisconsin and New Brunswick)
[1] Patterson, N.J., Moorjani, P., Luo, Y., Mallick, S., Rohland, N., Zhan, Y., Genschoreck, T., Webster, T. and Reich, D. (2012) Ancient admixture in Human history. Genetics 192: 1065-1093
