# Supplementary material for: Complex Ancestries of Lager-Brewing Hybrids Were Shaped by Standing Variation in the Wild Yeast Saccharomyces eubayanus
Source: PLoS Genet. 2016 Jul 6;12(7):e1006155. doi: 10.1371/journal.pgen.1006155 (PMC4934787; doi:10.1371/journal.pgen.1006155)
Supplement: S5 Table — (XLSX) [file pgen.1006155.s006.xlsx]

## Sheet: Global Summary
Table S5. Summary of whole genome sequencing statistics.
Strain Name	Species	Subpopulation	Syn. Name	Run Type	Average Insert Size	Coverage Range	Average Coverage	Kit
yHDPN421	Saccharomyces eubayanus	Admixture PA-PB	LL2013-218	HiSeq 2X100	339	10-60	34.06	NEBnext/homemade barcodes
yHDPN422	Saccharomyces eubayanus	Admixture PA-PB	LL2013-219	HiSeq 2X100	326	10-81	41.01	NEBnext/homemade barcodes
yHDPN423	Saccharomyces eubayanus	Admixture PA-PB	LL2013-220	HiSeq 2X100	301	10-101	49.42	NEBnext/homemade barcodes
yHDPN424	Saccharomyces eubayanus	Admixture PA-PB	LL2013-221	HiSeq 2X100	307	10-79	41.46	NEBnext/homemade barcodes
yHKS210	Saccharomyces eubayanus	Admixture PA-PB		HiSeq 2X100	248	10-55	26.09	homemade
yHKS211	Saccharomyces eubayanus	Admixture PA-PB		HiSeq 2X100	289	9-44	20.1	homemade
yHKS212	Saccharomyces eubayanus	Admixture PA-PB		HiSeq 2X100	273	10-114	54.39	homemade
yHAB47	Saccharomyces eubayanus	Frohbeg Lager	W34/70	HiSeq 2X100	298	10-77	32.77	homemade
yHRVM107	Saccharomyces eubayanus	Holarctic		HiSeq 2X100	264	10-187	77.92	NEBnext/homemade barcodes
yHRVM108	Saccharomyces eubayanus	Holarctic		MiSeq 2X300	401	10-351	143.9	NEBnext
yHCT101	Saccharomyces eubayanus	Patagonia A	CRUB1971	HiSeq 2X100	350	10-50	28.77	homemade
yHCT104	Saccharomyces eubayanus	Patagonia A	CRUB1974	HiSeq 2X100	370	5-24	10.81	NEBnext/homemade barcodes
yHCT114	Saccharomyces eubayanus	Patagonia A	CRUB1980	HiSeq 2X100	385	3-16	7.15	NEBnext/homemade barcodes
yHCT72	Saccharomyces eubayanus	Patagonia A	CRUB1943	HiSeq 2X100	332	7-30	13.48	homemade
yHCT90	Saccharomyces eubayanus	Patagonia A	CRUB1960	HiSeq 2X100	387	5-19	9.217	NEBnext/homemade barcodes
yHCT96	Saccharomyces eubayanus	Patagonia A	CRUB1966	HiSeq 2X100	388	10-35	18.9	NEBnext/homemade barcodes
yHCT99	Saccharomyces eubayanus	Patagonia A	CRUB1969	MiSeq 2X300	430	10-222	114.4	NEBnext/homemade barcodes
P1C1	Saccharomyces eubayanus	Patagonia B		MiSeq 2X250	551	10-47	28.37	[3]
yHCT105	Saccharomyces eubayanus	Patagonia B	CRUB1975	HiSeq 2X100	390	3-12	4.86	NEBnext/homemade barcodes
yHCT107	Saccharomyces eubayanus	Patagonia B	CRUB1977	HiSeq 2X100	335	5-23	9.701	homemade
yHCT61	Saccharomyces eubayanus	Patagonia B	CRUB1576	HiSeq 2X100	366	5-28	11.94	NEBnext/homemade barcodes
yHCT62	Saccharomyces eubayanus	Patagonia B	CRUB1593	HiSeq 2X100	384	3-15	5.815	NEBnext/homemade barcodes
yHCT63	Saccharomyces eubayanus	Patagonia B	CRUB1761	HiSeq 2X100	400	9-39	18.05	homemade
yHCT70	Saccharomyces eubayanus	Patagonia B	CRUB1941	HiSeq 2X100	368	3-14	5.787	NEBnext/homemade barcodes
yHCT88	Saccharomyces eubayanus	Patagonia B	CRUB1958	HiSeq 2X100	387	4-19	8.715	NEBnext/homemade barcodes
yHCT91	Saccharomyces eubayanus	Patagonia B	CRUB1961	HiSeq 2X100	387	3-12	4.931	NEBnext/homemade barcodes
yHCT92	Saccharomyces eubayanus	Patagonia B	CRUB1962	HiSeq 2X100	391	5-20	9.464	NEBnext/homemade barcodes
yHCT94	Saccharomyces eubayanus	Patagonia B	CRUB1964	HiSeq 2X100	370	3-19	8.039	NEBnext/homemade barcodes
yHKS509	Saccharomyces eubayanus	Patagonia B		HiSeq 2X100	269	10-86	47.28	NEBnext/homemade barcodes
yHCT81	Saccharomyces eubayanus	Saaz Lager	CBS1503	HiSeq 2X100	297	10-81	32.22	homemade
CDFM21L.1	Saccharomyces eubayanus	Tibet		HiSeq 2X150	209	10-347	127.8	[1]
CBS7001	Saccharomyces uvarum	Holarctic	yHSSS101	GAII 2X50	436	1-227	69.2	[2]
[1] Bing J, Han PJ, Liu WQ, Wang QM, Bai FY (2014) Evidence for a Far East Asian origin of lager beer yeast. Curr Biol 24: R380-R381.
[2] Scannell DR, Zill OA, Rokas A, Payen C, Dunham MJ, Eisen MB, Rine J, Johnston M, Hittinger CT (2011) The awesome power of yeast evolutionary genetics: new genome sequences and strain resources for the Saccharomyces sensu stricto genus. G3 (Bethesda) 1: 11-25.
[3] Gayevskiy V, Goddard MR (2015) Saccharomyces eubayanus and Saccharomyces arboricola reside in North Island native New Zealand forests. Environmental Microbiology 18: 1137-1147.
